# Supplementary material for: Using CombiCells, a platform for titration and combinatorial display of cell surface ligands, to study T-cell antigen sensitivity modulation by accessory receptors
Source: EMBO J. 2023 Dec 18;43(1):7. doi: 10.1038/s44318-023-00012-1 (PMC10897201; doi:10.1038/s44318-023-00012-1)
Supplement: Supplementary file 3 — Source Data Fig. 1 [file 44318_2023_12_MOESM3_ESM.zip]

Archive with 24 entries (18 files):
- Figure1/
- __MACOSX/._Figure1
- Figure1/.DS_Store
- __MACOSX/Figure1/._.DS_Store
- Figure1/1H/
- __MACOSX/Figure1/._1H
- Figure1/1F/
- __MACOSX/Figure1/._1F
- Figure1/1G/
- __MACOSX/Figure1/._1G
- Figure1/1B/
- __MACOSX/Figure1/._1B
- Figure1/1E/
- __MACOSX/Figure1/._1E
- Figure1/1H/Figure1H.xlsm
- __MACOSX/Figure1/1H/._Figure1H.xlsm
- Figure1/1F/Figure1F.xlsm
- __MACOSX/Figure1/1F/._Figure1F.xlsm
- Figure1/1G/Figure1G.xlsm
- __MACOSX/Figure1/1G/._Figure1G.xlsm
- Figure1/1B/Figure1B.xlsm
- __MACOSX/Figure1/1B/._Figure1B.xlsm
- Figure1/1E/Figure1E.xlsm
- __MACOSX/Figure1/1E/._Figure1E.xlsm
