# Supplementary material for: Using CombiCells, a platform for titration and combinatorial display of cell surface ligands, to study T-cell antigen sensitivity modulation by accessory receptors
Source: EMBO J. 2023 Dec 18;43(1):7. doi: 10.1038/s44318-023-00012-1 (PMC10897201; doi:10.1038/s44318-023-00012-1)
Supplement: Supplementary file 3 — Source Data Fig. 1 [file 44318_2023_12_MOESM3_ESM.zip › Figure1/1H/Figure1H.xlsm]

## Sheet: Fig_1H
Hours	CD58-SpyTag		ICAM-1-SpyTag		CD86-SpyTag		CD80-SpyTag		Unloaded CHOs
0	1240000	1480000	1810000	2060000	1240000	1580000	5247	7179	3440
2	1050000	1130000	1780000	1600000	1170000	1230000	3256	3341	2143
4	755000	822000	1350000	1040000	774000	874000	2636	2419	2171
6	628000	368344	1090000	519000	631000	333950	2420	1699	2021
8	462000	267549	785000	403000	488000	278662	2329	1657	2166
22	143702	237212	201143	339079	171190	302818	1800	590	1873
24	102511	190038	131096	249935	116556	237710	1766	551	1778
26	96030	176116	128136	223776	118309	224227	1939	584	1742
	CD58-SpyTag	ICAM-1-SpyTag	CD86-SpyTag
Mean Lifetime (Hours)	7.012	7.829	7.112
