# Supplementary material for: Using CombiCells, a platform for titration and combinatorial display of cell surface ligands, to study T-cell antigen sensitivity modulation by accessory receptors
Source: EMBO J. 2023 Dec 18;43(1):7. doi: 10.1038/s44318-023-00012-1 (PMC10897201; doi:10.1038/s44318-023-00012-1)
Supplement: Supplementary file 3 — Source Data Fig. 1 [file 44318_2023_12_MOESM3_ESM.zip › Figure1/1F/Figure1F.xlsm]

## Sheet: Fig_1F
Normalised Data
		ICAM-1				CD58				CD86				CD80
T2		1	1	1		1	1	1		1	1	1		1	1	1
U87		0.0650965		0.103657		0.810694	0.980136	0.834352		0.0839647	0.110049	0.147819		0.202006	0.490249	0.436953
THP1			0.023423	0.0485699			0.305881	0.174385			0.0703576	0.077184			0.220505	0.142415
Primary CD8+ T Cells		0.00259853	0.0173855	0.0104597		0.0621765	0.0681899	0.0871051		0.0180854	0.0402251	0.0352782		0.0428807	0.077402	0.110161
CD11c+ Macrophages		1.25756	2.52457	5.8769		1.41094	0.571416	0.92189		2.82376	1.23829	5.04564		0.683261	0.919843	1.75674
Unnormalised Data
		ICAM-1				CD58				CD86				CD80
T2		611500	134825	117068		194672	146444	156977		45340.5	20609	19162		33395	13972.5	14215.5
U87		39806.5		12135		157819	143535	130974		3807	2268	2832.5		6746	6850	6211.5
THP1			3158	5686			44794.5	27374.5			1450	1479			3081	2024.5
Primary CD8+ T Cells		1589	2344	1224.5		12104	9986	13673.5		820	829	676		1432	1081.5	1566
CD11c+ Macrophages		769000	340375	688000		274669	83680.5	144716		128030	25520	96684.5		22817.5	12852.5	24973
