# Supplementary material for: Using CombiCells, a platform for titration and combinatorial display of cell surface ligands, to study T-cell antigen sensitivity modulation by accessory receptors
Source: EMBO J. 2023 Dec 18;43(1):7. doi: 10.1038/s44318-023-00012-1 (PMC10897201; doi:10.1038/s44318-023-00012-1)
Supplement: Supplementary file 3 — Source Data Fig. 1 [file 44318_2023_12_MOESM3_ESM.zip › Figure1/1G/Figure1G.xlsm]

## Sheet: Fig_1G
Antibody Binding Capacity			MESF Beads
ICAM-1-SpyTag	3.12692e+06		ICAM-1-SpyTag	836266
CD80-SpyTag	5.4526e+06		CD80-SpyTag	1.70493e+06
CD86-SpyTag	1.67902e+07		CD86-SpyTag	7.1808e+06
