# Supplementary material for: Using CombiCells, a platform for titration and combinatorial display of cell surface ligands, to study T-cell antigen sensitivity modulation by accessory receptors
Source: EMBO J. 2023 Dec 18;43(1):7. doi: 10.1038/s44318-023-00012-1 (PMC10897201; doi:10.1038/s44318-023-00012-1)
Supplement: Supplementary file 3 — Source Data Fig. 1 [file 44318_2023_12_MOESM3_ESM.zip › Figure1/1B/Figure1B.xlsm]

## Sheet: Fig_1B
	Median Fluorescence Intensity (gMFI)
[Spytag-mClover3] (μM)	CHO-hCD52	CHO-mCD80	CHO-mCD80-short	Parental CHO
8	2520000	1930000	3650000	210
4	2500000	2000000	3550000	-156
2	2550000	1960000	3560000	-126
1	2460000	1880000	3480000	-233
0.5	2410000	1830000	2690000	-263
0.25	1940000	1430000	1600000	-584
0.125	1190000	816000	817000	-527
0	0	0	0	0
