# Supplementary material for: Using CombiCells, a platform for titration and combinatorial display of cell surface ligands, to study T-cell antigen sensitivity modulation by accessory receptors
Source: EMBO J. 2023 Dec 18;43(1):7. doi: 10.1038/s44318-023-00012-1 (PMC10897201; doi:10.1038/s44318-023-00012-1)
Supplement: Supplementary file 3 — Source Data Fig. 1 [file 44318_2023_12_MOESM3_ESM.zip › Figure1/1E/Figure1E.xlsm]

## Sheet: Fig_1E
Normalised & Averaged Data
[Spytag-ICAM-1] (μM)	Median Fluorescence Intensity (gMFI)			[Spytag-CD58] (μM)	Median Fluorescence Intensity (gMFI)
T2	1			T2	1
0.5	21.9			0.5	17.4611
0.13	21.7			0.13	5.29115
0.03	15.7			0.03	1.34495
0.008	6.26			0.008	0.352525
0.002	1.86			0.002	0.0893685
0.0005	0.486			0.0005	0.0302915
0.0001	0.118			0.0001	0.0154925
0	0.00663			0	0.0107185
[Spytag-CD86] (μM)	Median Fluorescence Intensity (gMFI)			[Spytag-CD80] (μM)	Median Fluorescence Intensity (gMFI)
T2	1			T2	1
0.5	8.77962			0.5	89.1955
0.13	4.49899			0.13	33.2509
0.03	1.84462			0.03	10.1076
0.008	0.637163			0.008	2.42802
0.002	0.293788			0.002	0.925901
0.0005	0.200841			0.0005	0.504085
0.0001	0.187607			0.0001	0.423635
0	0.189008			0	0.440522
Unnormalised Data
[Spytag-ICAM-1] (μM)	Median Fluorescence Intensity (gMFI)			[Spytag-CD58] (μM)	Median Fluorescence Intensity (gMFI)
	Exp 1				Exp 1	Exp 2
T2	93803.3			T2	81934.3	96193.3
0.5	2050000			0.5	1280000	1860000
0.13	2040000			0.13	372171	581000
0.03	1470000			0.03	79468	165314
0.008	587000			0.008	24994	38439
0.002	174931			0.002	5550	10686
0.0005	45606			0.0005	2473	2929
0.0001	11058			0.0001	1449	1279
0	622			0	1128	738
[Spytag-CD86] (μM)	Median Fluorescence Intensity (gMFI)			[Spytag-CD80] (μM)	Median Fluorescence Intensity (gMFI)
	Exp 1	Exp 2			Exp 1
T2	9918.67	12846		T2	11547.7
0.5	155578	112783		0.5	1030000
0.13	51837	57794		0.13	383970
0.03	17296	23696		0.03	116719
0.008	6849	8185		0.008	28038
0.002	3739	3774		0.002	10692
0.0005	3284	2580		0.0005	5821
0.0001	3262	2410		0.0001	4892
0	3185	2428		0	5087
