# Supplementary material for: Using CombiCells, a platform for titration and combinatorial display of cell surface ligands, to study T-cell antigen sensitivity modulation by accessory receptors
Source: EMBO J. 2023 Dec 18;43(1):7. doi: 10.1038/s44318-023-00012-1 (PMC10897201; doi:10.1038/s44318-023-00012-1)
Supplement: Supplementary file 4 — Source Data Fig. 2 [file 44318_2023_12_MOESM4_ESM.zip]

Archive with 12 entries (9 files):
- Figure2/
- __MACOSX/._Figure2
- Figure2/.DS_Store
- __MACOSX/Figure2/._.DS_Store
- Figure2/2C/
- __MACOSX/Figure2/._2C
- Figure2/2B/
- __MACOSX/Figure2/._2B
- Figure2/2C/Figure2C.xlsm
- __MACOSX/Figure2/2C/._Figure2C.xlsm
- Figure2/2B/Figure2B.xlsm
- __MACOSX/Figure2/2B/._Figure2B.xlsm
