# Supplementary material for: Using CombiCells, a platform for titration and combinatorial display of cell surface ligands, to study T-cell antigen sensitivity modulation by accessory receptors
Source: EMBO J. 2023 Dec 18;43(1):7. doi: 10.1038/s44318-023-00012-1 (PMC10897201; doi:10.1038/s44318-023-00012-1)
Supplement: Supplementary file 4 — Source Data Fig. 2 [file 44318_2023_12_MOESM4_ESM.zip › Figure2/2C/Figure2C.xlsm]

## Sheet: Fig_2B
	ICAM-1 (gMFI)												CD58 (gMFI)
		[ICAM-1-SpyTag] (μM)												[CD58-SpyTag] (μM)
	[pMHC-SpyTag] (μM)	0.10000000000	0.01666666700	0.00277777800	0.00046296300	0.00007716050	0.00001286010	0.00000214335	3.57225000000e-007	5.95374000000e-008			[pMHC-SpyTag] (μM)	0.50000000000	0.12500000000	0.03130000000	0.00780000000	0.00200000000	0
	0.5	1690000	261427	22013	1632	317	284	295	302	312			0.5	60087	30444	14267	5939	2662	311
	0.13	1360000	288559	17865	1647	287	275	272	270	280			0.125	76374	39041	16991	7899	3465	289
	0.03	1020000	194054	11183	1548	283	269	273	272	284			0.0313	73261	38832	18026	7034	3323	295
	0.008	1190000	196653	15006	1322	300	296	284	265	295			0.0078	72117	37968	17574	7069	3491	283
	0.002	1280000	182188	15591	1394	285	264	287	275	289			0.002	71784	38270	16012	7491	3387	269
	0.0005	1280000	189245	13373	1357	296	292	270	278	281			0.0005	73945	38546	17972	7756	3606	274
	0.0001	1200000	122443	10267	1362	295	277	268	287	283			0.0001	75790	40703	17920	8651	3448	265
	0	1050000	170328	11260	1206	275	265	291	245	278			1e-06	81463	44411	18354	8533	3390	271
	HLA-A2 (gMFI)												HLA-A2 (gMFI)
		[pMHC-SpyTag] (μM)												[pMHC-SpyTag] (μM)
	[Spytag-ICAM-1] (μM)	0.10000000000	0.01666666700	0.00277777800	0.00046296300	0.00007716050	0.00001286010	0.00000214335	3.57225000000e-007	5.95374000000e-008	1.00000000000e-010		[Spytag-CD58] (μM)	0.10000000000	0.01666666700	0.00277777800	0.00046296300	0.00007716050	0.00001286010	0.00000214335	3.57225000000e-007	5.95374000000e-008	0
	0.5	1490000	259556	19208	1113	360	355	353	363	357	363		0.5	1690000	261427	22013	1632	317	284	295	302	312	310
	0.1	1680000	257327	19456	1532	339	322	325	335	323	330		0.13	1360000	288559	17865	1647	287	275	272	270	280	281
	0.02	1760000	281519	15316	1463	326	305	301	314	321	302		0.03	1020000	194054	11183	1548	283	269	273	272	284	297
	0.004	1580000	200247	14379	1233	311	288	297	284	300	324		0.008	1190000	196653	15006	1322	300	296	284	265	295	304
	0.0008	1700000	212308	14790	1184	308	292	291	286	303	314		0.002	1280000	182188	15591	1394	285	264	287	275	289	294
	0.00016	1640000	183154	13847	1380	312	292	303	304	307	312		0.0005	1280000	189245	13373	1357	296	292	270	278	281	289
	3.2e-05	1880000	209132	17356	1500	328	295	292	302	305	382		0.0001	1200000	122443	10267	1362	295	277	268	287	283	269
	0	1510000	204853	13887	1550	313	291	288	301	298	316		0	1050000	170328	11260	1206	275	265	291	245	278	284
	CD86 (gMFI)													CD80 (gMFI)
		[CD86-SpyTag] (μM)													[CD80-SpyTag] (μM)
	[pMHC-SpyTag] (μM)	0.50000000000	0.12500000000	0.03130000000	0.00780000000	0.00200000000	0						[pMHC-SpyTag] (μM)	0.50000000000	0.12500000000	0.03125000000	0.00781250000	0.00195312500	0.00048828100	0.00012207000	0
	0.5	8736	5118	2812	1434	930	686						0.02	567000	269809	93966	25246	8124	4033	3260	3239
	0.1	10095	6426	3925	1967	1164	712						0.004	612000	278959	96170	26696	8499	4024	3204	3228
	0.02	9043	7238	4119	2045	1222	720						0.0008	652000	306266	101951	27516	8834	4084	3228	3240
	0.004	9461	7023	4341	2201	1266	731						0.00016	659000	301208	98439	26519	8252	4073	3459	3183
	0.0008	10888	7705	4281	2134	1245	746						3.2e-05	657000	319013	104324	27545	8354	4010	3250	3249
	0.00016	11267	8053	4609	2188	1317	787						6.4e-06	646000	320167	101387	27243	8197	4000	3208	3211
	3.2e-05	10024	8604	4694	2394	1379	751						1.28e-06	670000	312677	105698	29533	8495	3999	3207	3212
	1e-06	10176	8445	4757	2443	1332	783						2.56e-07	650000	322653	101395	26610	8330	3930	3174	3173
													5.12e-08	694000	317225	101189	27493	8621	3988	3224	3284
	HLA-A2 (gMFI)												1e-10	678000	310040	98274	27961	8340	3884	3175	3160
		[pMHC-SpyTag] (μM)
	[CD86-SpyTag] (μM)	0.50000000000	0.1	0.02000000000	0.00400000000	0.00080000000	0.00016000000	0.00003200000	0					HLA-A2 (gMFI)
	0.5	3092	1018	378	332	325	347	325	333					[pMHC-SpyTag] (μM)
	0.13	3507	1270	411	339	329	324	341	333				[CD80-SpyTag] (μM)	0.02000000000	0.00400000000	0.00080000000	0.00016000000	0.00003200000	0.00000640000	0.00000128000	2.56000000000e-007	5.12000000000e-008	0
	0.03	3712	1411	433	347	328	321	353	328				0.5	368709	43188	3452	379	204	195	202	203	207	208
	0.008	3889	1374	421	345	325	345	347	340				0.13	519000	51855	5138	538	200	202	193	198	205	210
	0.002	3781	1343	425	328	339	340	321	320				0.03	523000	52989	5202	526	192	192	189	192	189	195
	0	3406	1239	416	337	337	341	344	334				0.008	470000	47040	4744	439	189	193	188	192	187	199
													0.002	450000	45258	4820	400	188	187	194	193	194	195
													0.0005	462000	41758	4510	416	195	195	189	196	194	199
													0.0001	478000	39511	4413	401	199	186	193	197	191	199
													0	315240	29736	3197	348	198	199	194	203	199	190

## Sheet: Fig_2C
	Surface 4-1BB (% positive)										IL-2 (pg/ml)
	[ICAM-1-Spytag] (μM)										[ICAM-1-Spytag] (μM)
9V pMHC (μM)	0.5	0.13	0.03	0.008	0.002	0.0005	0.0001	0		9V pMHC (μM)	0.5	0.13	0.03	0.008	0.002	0.0005	0.0001	0
0.02	22	23.7	24.3	22.5	21.1	18.8	17.8	16.7		0.02	2183.36	415.752	528.451	335.31	256.062	335.841	221.681	272.124
0.004	22.9	24.1	23.6	22.1	19.6	17.8	16.5	14.8		0.004	517.035	449.204	425.044	360.664	267.611	213.186	184.646	237.08
0.0008	23.3	24.2	23.2	21.6	19.3	15.3	13.2	11.7		0.0008	686.681	580.487	585.398	424.912	304.115	211.858	196.726	244.513
0.00016	24.2	24.4	23.8	20.5	16.3	12.6	9.75	8.5		0.00016	578.363	523.407	497.655	376.593	251.947	182.655	134.071	215.442
3.2e-05	22.5	23.7	23.8	20.1	14.5	9.2	7.14	6.06		3.2e-05	192.345	168.053	253.009	144.292	88.0088	43.2743	22.6991	84.6903
6.4e-06	16.5	19.7	19.1	16.3	11.1	6.65	5.27	4.5		6.4e-06	1.85841	0	0	0	0	0	0	27.2124
1.28e-06	7.49	10	10.9	8.72	5.66	3.59	2.8	2.3		1.28e-06	0	0	0	0	0	0	0	26.2832
2.56e-07	3.47	4.6	4	3.74	2.31	1.93	1.45	1.36		2.56e-07	0	0	0	0	0	0	0	0
5.12e-08	2.86	3.34	2.94	2.64	2.02	1.39	1.16	1.21		5.12e-08	0	0	0	0	0	0	0	0
1e-10	2.67	3.19	2.7	2.39	1.85	1.48	1.15	1.09		1e-10	0	0	0	0	0	0	0	0
	[CD58-Spytag] (μM)										[CD58-Spytag] (μM)
9V pMHC (μM)	0.5	0.13	0.03	0.008	0.002	0.0005	0.0001	0		9V pMHC (μM)	0.5	0.13	0.03	0.008	0.002	0.0005	0.0001	0
0.02	77.6	77.6	77	74.6	73.8	73.2	73.8	73.5		0.02	4089.38	3638.12	1684.38	836.736	758.403	696.319	645.208	693.819
0.004	75.9	79	75.7	70.9	70.7	68.5	69.6	69.1		0.004	4038.26	3756.74	1896.32	952.569	766.042	766.597	768.125	745.347
0.0008	76.2	78.2	71.7	65	62.9	60.1	61.8	62.7		0.0008	4132.29	3618.82	1867.29	906.319	881.875	714.792	823.403	752.847
0.00016	76.2	74.4	64.3	53.7	50.6	49.7	51.4	51.2		0.00016	3934.1	2847.57	1573.96	724.931	596.319	540.208	649.375	649.236
3.2e-05	73.2	68.9	52.7	42.1	40.4	38.8	39.8	40.9		3.2e-05	2916.32	1752.85	783.125	271.736	194.792	182.292	213.958	234.375
6.4e-06	66	56.8	40.2	29.9	26.1	25.6	24.4	25.7		6.4e-06	889.236	630.764	175.069	11.3194	0	0	7.43056	35.2083
1.28e-06	52.6	38.4	22.5	13.2	10.8	9.88	8.95	9.29		1.28e-06	84.6528	26.0417	0	0	0	0	0	3.26389
2.56e-07	20.9	14.1	7.05	5.38	4.59	4.54	3.91	4.15		2.56e-07	13.2639	0	0	0	0	0	0	7.15278
5.12e-08	6.48	5.23	4.04	3.57	3.43	3.69	3.39	3.89		5.12e-08	3.54167	0	0	0	0	0	0	2.70833
1e-10	4.15	3.76	3.4	3.68	3.37	3.5	3.37	3.41		1e-10	3.54167	0	0	0	0	0	0	0.0694444
	[CD86-Spytag] (μM)										[CD86-Spytag] (μM)
9V pMHC (μM)	0.5	0.13	0.03	0.008	0.002	0.0005	0.0001	0		9V pMHC (μM)	0.5	0.13	0.03	0.008	0.002	0.0005	0.0001	0
0.02	49.6	49.9	47.5	49.7	48.3	48.1	46.9	46		0.02	735.488	361.463	263.049	308.049	273.415	281.951	261.951	257.195
0.004	49.5	49.2	46.9	49.3	49.8	46.7	47.3	44.9		0.004	1003.41	408.049	314.146	308.415	301.951	311.707	311.098	422.683
0.0008	45.6	46.3	45	46.3	46.7	46.4	46.5	42.3		0.0008	1063.78	672.805	390.244	414.756	365.366	384.878	437.317	383.415
0.00016	44	43.7	41.8	43.9	43.2	42.3	42.4	36.2		0.00016	1258.17	674.268	484.878	518.049	465.61	474.878	527.927	371.098
3.2e-05	37.2	36.6	34.7	37	35.4	35.3	34.9	28.9		3.2e-05	922.805	498.415	355	358.659	325	322.317	347.805	241.585
6.4e-06	26.6	25.1	24.3	24	24.9	24.5	23.6	18.9		6.4e-06	253.902	75.2439	35.122	7.68293	12.439	22.0732	28.6585	36.2195
1.28e-06	11	10.4	9.77	8.85	9.36	9.51	9.05	6.42		1.28e-06	3.41463	0	0	0	0	0	0	0
2.56e-07	3.3	2.99	2.66	2.55	2.46	2.74	2.64	2.06		2.56e-07	0	0	0	0	0	0	0	0
5.12e-08	0.9	0.89	0.9	0.88	0.86	0.87	0.83	0.71		5.12e-08	0	0	0	0	0	0	0	0
1e-10	0.63	0.77	0.7	0.78	0.7	0.83	0.71	0.68		1e-10	36.70731707*	0	0	0	0	0	0	0
	[CD80-Spytag] (μM)										[CD80-Spytag] (μM)
9V pMHC (μM)	0.5	0.13	0.03	0.008	0.002	0.0005	0.0001	0		9V pMHC (μM)	0.5	0.13	0.03	0.008	0.002	0.0005	0.0001	0
0.02	68.2	64.6	63.5	61.9	62.1	62.7	58.1	59.4		0.02	783	300	234.857	200.893	140.143	130.607	106.071	167.25
0.004	64	63.5	62.6	61	60.3	62.3	62.1	59.9		0.004	859.286	383.786	159.321	124.929	123.75	121.714	129.643	89.0357
0.0008	59.8	58.9	54.6	53.9	52.9	54.1	55.1	55.8		0.0008	883.929	434.679	172.929	136.071	124.714	103.179	149.357	122.679
0.00016	45.6	39.8	36.3	35.1	35.4	35.4	36.8	36.4		0.00016	720.964	279.536	135	95.6786	67.8214	106.821	124.393	117.536
3.2e-05	28.3	25.6	21.7	20.5	20.2	21.2	22.6	21.8		3.2e-05	387.214	126.857	22.8214	36.1071	15	86.7857	93.9643	33
6.4e-06	15	12.8	10.5	8.77	8.87	9.46	9.71	10.1		6.4e-06	57.8571	0	0	0	0	0	0	0
1.28e-06	4.5	3.38	2.58	2.78	2.3	2.7	2.7	2.92		1.28e-06	0	0	0	0	0	0	6.64286	0
2.56e-07	1.24	1	0.88	0.77	0.76	0.79	0.73	0.82		2.56e-07	55.8214	0	0	0	0	0	0	7.39286
5.12e-08	1.15	0.82	0.74	0.71	0.69	0.78	0.65	0.77		5.12e-08	18	0	0	0	0	0	0	0
1e-10	0.69	0.79	0.54	0.59	0.81	0.71	0.47	0.59		1e-10	17.25	0	0	0	0	0	0	0
