# Supplementary material for: Using CombiCells, a platform for titration and combinatorial display of cell surface ligands, to study T-cell antigen sensitivity modulation by accessory receptors
Source: EMBO J. 2023 Dec 18;43(1):7. doi: 10.1038/s44318-023-00012-1 (PMC10897201; doi:10.1038/s44318-023-00012-1)
Supplement: Supplementary file 5 — Source Data Fig. 3 [file 44318_2023_12_MOESM5_ESM.zip]

Archive with 22 entries (17 files):
- Figure3/
- __MACOSX/._Figure3
- Figure3/3E/
- __MACOSX/Figure3/._3E
- Figure3/3B/
- __MACOSX/Figure3/._3B
- Figure3/3C/
- __MACOSX/Figure3/._3C
- Figure3/3D/
- __MACOSX/Figure3/._3D
- Figure3/.DS_Store
- __MACOSX/Figure3/._.DS_Store
- Figure3/3E/Figure3E.xlsm
- __MACOSX/Figure3/3E/._Figure3E.xlsm
- Figure3/3E/.DS_Store
- __MACOSX/Figure3/3E/._.DS_Store
- Figure3/3B/Figure3B.xlsm
- __MACOSX/Figure3/3B/._Figure3B.xlsm
- Figure3/3C/Figure3C.xlsm
- __MACOSX/Figure3/3C/._Figure3C.xlsm
- Figure3/3D/Figure3D.xlsm
- __MACOSX/Figure3/3D/._Figure3D.xlsm
