# Supplementary material for: Using CombiCells, a platform for titration and combinatorial display of cell surface ligands, to study T-cell antigen sensitivity modulation by accessory receptors
Source: EMBO J. 2023 Dec 18;43(1):7. doi: 10.1038/s44318-023-00012-1 (PMC10897201; doi:10.1038/s44318-023-00012-1)
Supplement: Supplementary file 5 — Source Data Fig. 3 [file 44318_2023_12_MOESM5_ESM.zip › Figure3/3E/Figure3E.xlsm]

## Sheet: Fig_3E
Fold Change in IL-2 Emax - Values across independent experiments
	pMHC-SpyTAG			+ CD58-SpyTag			+ ICAM-1-SpyTag			+ CD86-SpyTag			+ CD80-SpyTag
	exp 1	exp 2	exp 3	exp 1	exp 2	exp 3	exp 1	exp 2	exp 3	exp 1	exp 2	exp 3	exp 1	exp 2	exp 3
TCR	1	1	1	16.7164	7.10541	1.98254	3.16847	0.806316	1.56187	4.24996	5.25915	1.30226	8.13551	4.80017	1.50086
CAR	1	1	1	1.69933	2.38401	2.0643	1.40927	1.13211	1.17568	1.01256	1.03073	1.10302	1.0063	0.977306	1.06624
Unnormalised	125.557	175.222	1500.5	2098.87	1245.02	2974.81	397.825	141.284	2343.59	533.614	921.519	1954.05	1021.47	841.095	2252.04
	1856.07	701.5	997.329	3154.07	1672.38	2058.79	2615.7	794.178	1172.54	1879.38	723.058	1100.08	1867.76	685.581	1063.39
