# Supplementary material for: Using CombiCells, a platform for titration and combinatorial display of cell surface ligands, to study T-cell antigen sensitivity modulation by accessory receptors
Source: EMBO J. 2023 Dec 18;43(1):7. doi: 10.1038/s44318-023-00012-1 (PMC10897201; doi:10.1038/s44318-023-00012-1)
Supplement: Supplementary file 5 — Source Data Fig. 3 [file 44318_2023_12_MOESM5_ESM.zip › Figure3/3B/Figure3B.xlsm]

## Sheet: Fig_3B
Surface Receptor Expression (PE-pMHC tetramer, gMFI)
TCR	CAR
16426	22708
7347	10749
7623	9853
