# Supplementary material for: Using CombiCells, a platform for titration and combinatorial display of cell surface ligands, to study T-cell antigen sensitivity modulation by accessory receptors
Source: EMBO J. 2023 Dec 18;43(1):7. doi: 10.1038/s44318-023-00012-1 (PMC10897201; doi:10.1038/s44318-023-00012-1)
Supplement: Supplementary file 5 — Source Data Fig. 3 [file 44318_2023_12_MOESM5_ESM.zip › Figure3/3C/Figure3C.xlsm]

## Sheet: Fig_3C
	Surface 4-1BB (% positive) - Representative curves (left, middle)
	TCR							CAR
[9V pMHC-SpyTag] (μM)	pMHC	pMHC + CD58	pMHC+ ICAM-1	pMHC + CD86	pMHC + CD80		[9V pMHC-SpyTag] (μM)	pMHC	pMHC + CD58	pMHC+ ICAM-1	pMHC + CD86	pMHC + CD80
0.02	50.4	58.6	59.2	51.5	52		0.5	18.7	23.4	22.5	19	19.5
0.004	47.5	56.5	58.7	52.2	53.6		0.1	19.7	21.9	23.2	20.3	20.4
0.0008	39.3	57.3	59.6	47.9	51.3		0.02	20	21.6	24	21.1	21.2
0.00016	25.6	59.5	57.5	36.4	42.4		0.004	19.7	22.1	23.2	20.2	20.4
3.2e-05	15.9	59.7	46.8	25.8	30.5		0.0008	14.4	21.5	19.7	15.8	16.6
6.4e-06	7.43	54.9	25	16	17.6		0.00016	5.84	16.8	14.2	7.39	8.99
1.28e-06	2.82	39	9.22	6.21	8.35		3.2e-05	2.82	10.8	7.01	3.8	4.4
2.56e-07	0.91	13.6	1.46	1.65	2.33		6.4e-06	1.23	3.02	1.62	1.39	1.79
5.12e-08	0.45	3.16	0.76	0.62	0.66		1.28e-06	0.76	1.65	1.04	0.92	1.18
1e-09	0.47	0.58	0.54	0.48	0.45		1e-07	0.8	1.16	1	0.77	0.93
EC50 [μM] (4-1BB) - Summary values across independent experiments (right)
	pMHC-SpyTag			+ CD58-SpyTag			+ ICAM-1-SpyTag			+ CD86-SpyTag			+ CD80-SpyTag
	exp 1	exp 2	exp 3	exp 1	exp 2	exp 3	exp 1	exp 2	exp 3	exp 1	exp 2	exp 3	exp 1	exp 2	exp 3
TCR	8.946e-05	0.0001625	0.000273596	6.605e-07	7.241e-07	9.037e-07	1.037e-05	8.714e-06	4.883e-06	8.269e-05	3.574e-05	0.0002944	4.508e-05	2.05e-05	0.0002143
CAR	0.0006588	0.0003658	0.001154	7.414e-05	4.367e-05	7.925e-05	0.0001177	0.0001027	0.0001829	0.0004874	0.000279	0.0007446	0.0003775	0.0002148	0.0006391
