# Supplementary material for: Using CombiCells, a platform for titration and combinatorial display of cell surface ligands, to study T-cell antigen sensitivity modulation by accessory receptors
Source: EMBO J. 2023 Dec 18;43(1):7. doi: 10.1038/s44318-023-00012-1 (PMC10897201; doi:10.1038/s44318-023-00012-1)
Supplement: Supplementary file 5 — Source Data Fig. 3 [file 44318_2023_12_MOESM5_ESM.zip › Figure3/3D/Figure3D.xlsm]

## Sheet: Fig_3D
	IL-2 (pg/ml) - Representative curves (left, middle)
	TCR							CAR
[9V pMHC-SpyTag] (μM)	pMHC	pMHC + CD58	pMHC+ ICAM-1	pMHC + CD86	pMHC + CD80		[9V pMHC-SpyTag] (μM)	pMHC	pMHC + CD58	pMHC+ ICAM-1	pMHC + CD86	pMHC + CD80
0.02	1238.09	3057.53	1724.8	1811.35	1744.34		0.5	860.8	1811.5	1171.7	937.8	990.4
0.004	1446.61	2945.82	2182.2	1952.47	2295.1		0.1	947.5	2082.3	1183.1	965.3	1078.3
0.0008	1530.89	2961.41	2322.73	1934.31	2193.85		0.02	966.7	2054.2	1141.5	1074.1	993
0.00016	1300.95	2956.48	1959.67	1605.89	1739.9		0.004	464.9	1441.2	568.9	545.6	531.6
3.2e-05	633.947	2899.54	887.467	874.539	1037.57		0.0008	61.4	292	2.3	44.2	30.6
6.4e-06	70.0658	2341.58	127.303	127.204	185.526		0.00016	11.8	0	0	0	0
1.28e-06	18.4539	522.434	0	0	0		3.2e-05	0	0	0	0	0
2.56e-07	0	0	0	0	0		6.4e-06	0.3	0	0	0	0
5.12e-08	8.28947	0	0	0	0		1.28e-06	2.7	0	0	14.4	0
1e-09	0	0	0	0	0		1e-07	0	0	0	0	0
P50 [μM] (IL-2) - Values across independent experiments (right)
	pMHC-SpyTag			+ CD58-SpyTag			+ ICAM-1-SpyTag			+ CD86-SpyTag			+ CD80-SpyTag
	exp 1	exp 2	exp 3	exp 1	exp 2	exp 3	exp 1	exp 2	exp 3	exp 1	exp 2	exp 3	exp 1	exp 2	exp 3
TCR	5.04e-05	7.45e-05	4.43e-05	1.32e-06	1.95e-06	1.72e-06	5.75e-05	0.000185	2.63e-05	1.78e-05	7.65e-06	3e-05	4.26e-06	6.83e-06	2.31e-05
CAR	0.00600575	0.00313441	0.00463023	0.00126118	0.00097233	0.00126118	0.00313441	0.00406556	0.00356975	0.00600575	0.00463023	0.00356975	0.00463023	0.00356975	0.00406556
