# Supplementary material for: Using CombiCells, a platform for titration and combinatorial display of cell surface ligands, to study T-cell antigen sensitivity modulation by accessory receptors
Source: EMBO J. 2023 Dec 18;43(1):7. doi: 10.1038/s44318-023-00012-1 (PMC10897201; doi:10.1038/s44318-023-00012-1)
Supplement: Supplementary file 6 — Source Data Fig. 4 [file 44318_2023_12_MOESM6_ESM.zip]

Archive with 16 entries (12 files):
- Figure4/
- __MACOSX/._Figure4
- Figure4/.DS_Store
- __MACOSX/Figure4/._.DS_Store
- Figure4/4C/
- __MACOSX/Figure4/._4C
- Figure4/4D/
- __MACOSX/Figure4/._4D
- Figure4/4F/
- __MACOSX/Figure4/._4F
- Figure4/4C/Figure4C.xlsx
- __MACOSX/Figure4/4C/._Figure4C.xlsx
- Figure4/4D/Figure4D.xlsx
- __MACOSX/Figure4/4D/._Figure4D.xlsx
- Figure4/4F/Figure4F.xlsx
- __MACOSX/Figure4/4F/._Figure4F.xlsx
