# Supplementary material for: Using CombiCells, a platform for titration and combinatorial display of cell surface ligands, to study T-cell antigen sensitivity modulation by accessory receptors
Source: EMBO J. 2023 Dec 18;43(1):7. doi: 10.1038/s44318-023-00012-1 (PMC10897201; doi:10.1038/s44318-023-00012-1)
Supplement: Supplementary file 6 — Source Data Fig. 4 [file 44318_2023_12_MOESM6_ESM.zip › Figure4/4C/Figure4C.xlsx]

## Sheet: Panel C
Panel C (Left) - Representative time course
Time (hours)	Nalm6			CHO-K1			U87
	Technical Repeat 1	Technical Repeat 1	Technical Repeat 1	Technical Repeat 1	Technical Repeat 1	Technical Repeat 1	Technical Repeat 1	Technical Repeat 1	Technical Repeat 1
0	184002	173045	169571	458000	529000	466000	161923	151699	157575
2	210818	207201	212058	483000	477000	435000	134855	151689	151343
4	195991	189920	193932	346702	409000	360605	128350	131407	115169
6	177483	172576	174671	257094	277062	253964	115645	104342	114170
8	178964	204516	158574	334182	280586	226354	104342	123698	116253
22	145576	148797	154845	127993	153321	142625	74891	70595	74950
24	135296	141489	147759	102567	117743	117699	61921	58851	68182
26	94075	95504	96937	74382	82251	81770	43831	47812	46060
Panel C (Right) - Bar Graphs
	Nalm6	CHO-K1	U87
Biological Repeat	54.1126	14.7145	16.0488
Biological Repeat	43.9174	20.96	11.8821
