# Supplementary material for: Using CombiCells, a platform for titration and combinatorial display of cell surface ligands, to study T-cell antigen sensitivity modulation by accessory receptors
Source: EMBO J. 2023 Dec 18;43(1):7. doi: 10.1038/s44318-023-00012-1 (PMC10897201; doi:10.1038/s44318-023-00012-1)
Supplement: Supplementary file 6 — Source Data Fig. 4 [file 44318_2023_12_MOESM6_ESM.zip › Figure4/4D/Figure4D.xlsx]

## Sheet: Pane D
Panel D (left) - Representative 4-1BB data					Panel D (right) - Representative IL-2 data
[Spytag-CD19]	Kymriah	Yescarta	CD19		[Spytag-CD19]	Kymriah	Yescarta	CD19
0.2	49.3	59.7	667500		0.2	376.038	1080.41	667500
0.04	47.7	64.3	578500		0.04	476.023	1075.65	578500
0.008	46	70.8	265090		0.008	549.847	1061.17	265090
0.0016	37.7	64.3	52961		0.0016	107.547	990.427	52961
0.00032	24.2	52.3	15704		0.00032	17.6318	147.29	15704
6.4e-05	9.39	33.4	7435		6.4e-05	5.19637	15.6608	7435
1.28e-05	3.06	18.7	5628.5		1.28e-05	2.9028	8.20667	5628.5
2.56e-06	1.82	8.17	5354		2.56e-06	1.07511	7.05989	5354
5.12e-07	2.62	4.04	5292		5.12e-07	0.250859	1.75601	5292
1.02e-07	1.6	5.03	5245.5		1.02e-07	0.143348	0.860088	5245.5
2.05e-08	3.02	4.57	5364.5		2.05e-08	0.250859	1.57683	5364.5
0	1.69	3.81	5270		0	0	1.14678	5270
Panel D (left, INSET) - EC50 across independent repeats					Panel D (right, INSET) - EC50 across independent repeats
	Yescarta	Kymriah				Yescarta	Kymriah
	6.55e-05	0.0003758				0.0007137	0.002129
	2.526e-05	0.000181				0.0008017	0.002435
	6.978e-05	0.0001636				0.001863
		0.0001987				0.0002475	0.004058
