# Supplementary material for: Using CombiCells, a platform for titration and combinatorial display of cell surface ligands, to study T-cell antigen sensitivity modulation by accessory receptors
Source: EMBO J. 2023 Dec 18;43(1):7. doi: 10.1038/s44318-023-00012-1 (PMC10897201; doi:10.1038/s44318-023-00012-1)
Supplement: Supplementary file 6 — Source Data Fig. 4 [file 44318_2023_12_MOESM6_ESM.zip › Figure4/4F/Figure4F.xlsx]

## Sheet: Panel F
Panel F (right) - Represenative 4-1BB data for Yescarta							Panel F (middle) - Represenative 4-1BB data for Kymriah							Panel F (right) - Summary EC50 across independent experiments
[Spytag-CD19]	CD19 alone	CD19 + CD58	CD19 + ICAM	CD19 + CD80	CD19 + CD86		[Spytag-CD19]	CD19 alone	CD19 + CD58	CD19 + ICAM	CD19 + CD80	CD19 + CD86		Yescarta	CD19 alone	CD19 + ICAM	CD19 + CD58	CD19 + CD80	CD19 + CD86
0.2	53.12	53.62	60.02	52.82	50.52		0.2	44.3	48	50.2	47.1	47.6		Repeat 1	0.0001843	1.59e-05	6.734e-05	0.0001257	0.0001157
0.04	51.62	51.32	59.92	52.32	48.72		0.04	46.5	47.5	51.7	47.3	47.2		Repeat 2	0.0001495	2.965e-05	8.967e-06	0.0001299	0.0002031
0.008	48.92	45.52	54.32	48.02	43.22		0.008	36.1	42.6	50.3	45.8	43.6		Repeat 3	0.0001479	1.214e-05	6.362e-05	0.0001028	0.0001017
0.0016	46.62	48.32	59.62	48.62	45.82		0.0016	34.9	42.5	52.8	41.1	38.4
0.00032	33.12	42.62	61.02	37.42	36.52		0.00032	18.3	27.4	54.4	22.1	22.4		Kymriah	CD19 alone	CD19 + ICAM	CD19 + CD58	CD19 + CD80	CD19 + CD86
6.4e-05	13.72	24.62	51.42	17.02	16.12		6.4e-05	6.96	13.1	43.4	8.49	8.76		Repeat 2	0.0002623	1.965e-05	1.543e-05	0.0001757	0.000168
1.28e-05	4.62	10.42	27.82	6.18	5.06		1.28e-05	3.12	5.13	20.4	3.48	3.18		Repeat 2	0.0005059	1.43e-05	8.31e-05	8.745e-05	0.0001787
2.56e-06	1.27	2.5	6.02	0.83	0.55		2.56e-06	1.17	1.41	2.86	1.14	1.13		Repeat 3	0.0004791	6.21e-05	0.0005113	0.0005907	0.0004789
5.12e-07	0.69	1.52	4.82	0.37	0.35		5.12e-07	1.32	1.5	2.4	1.05	1.21		Repeat 4	0.000513	1.936e-05	0.0002146	0.0003515	0.0003704
1.02e-07	0.39	1.54	4.4	0.53	0		1.02e-07	1.28	0.95	2.41	0.99	0.99
2.05e-08	0.53	1.91	4.39	0.48	0.34		2.05e-08	1.32	1.26	2.55	0.92	0.86
0	0.35	1.45	3.79	0	0.4		0	1.33	1.06	2.91	0.92	0.86
