# Supplementary material for: Using CombiCells, a platform for titration and combinatorial display of cell surface ligands, to study T-cell antigen sensitivity modulation by accessory receptors
Source: EMBO J. 2023 Dec 18;43(1):7. doi: 10.1038/s44318-023-00012-1 (PMC10897201; doi:10.1038/s44318-023-00012-1)
Supplement: Supplementary file 7 — Source Data Fig. 5 [file 44318_2023_12_MOESM7_ESM.zip]

Archive with 12 entries (9 files):
- Figure5/
- __MACOSX/._Figure5
- Figure5/5A/
- __MACOSX/Figure5/._5A
- Figure5/.DS_Store
- __MACOSX/Figure5/._.DS_Store
- Figure5/5B/
- __MACOSX/Figure5/._5B
- Figure5/5A/Figure5A.xlsx
- __MACOSX/Figure5/5A/._Figure5A.xlsx
- Figure5/5B/Figure5B.xlsx
- __MACOSX/Figure5/5B/._Figure5B.xlsx
