# Supplementary material for: Using CombiCells, a platform for titration and combinatorial display of cell surface ligands, to study T-cell antigen sensitivity modulation by accessory receptors
Source: EMBO J. 2023 Dec 18;43(1):7. doi: 10.1038/s44318-023-00012-1 (PMC10897201; doi:10.1038/s44318-023-00012-1)
Supplement: Supplementary file 7 — Source Data Fig. 5 [file 44318_2023_12_MOESM7_ESM.zip › Figure5/5A/Figure5A.xlsx]

## Sheet: Panel A
Panel A (top, left) - Representative 4-1BB data						Panel A (top, right) - Summary EC50 for 4-1BB from independent experiments
[CD19 SpyTag] (uM)	Kymriah	Yescarta	BiTE (100 ng/mL)	Untransduced (0 ng/ml)			Kymriah	Yescarta	BiTE (100 ng/mL)
0.2	19.2	24.5	50.5	0.65			0.0002515	4.362e-05	2.681e-05
0.04	18.8	26	51	0.78			0.0005661	0.0002437	0.0001712
0.008	19.4	29.3	49.4	1.13			0.0004902	8.182e-05	0.000242
0.0016	17.3	30	48.6	0.77			0.001892	0.0002526	0.000393
0.00032	11.6	26.5	42.1	1.05
6.4e-05	3.83	17.7	35.3	1.13
1.28e-05	1.37	6.19	20	0.81
2.56e-06	1.35	2.38	6.9	0.92
5.12e-07	1.05	2.01	3.23	0.68
1.02e-07	1.3	1.79	2.82	1.03
2.05e-08	1.01	1.78	2.62	1.09
1e-08	1.22	1.79	2.94	1
Panel A (bottom, left) - Representative IL-2 data						Panel A (bottom, right) - Summary EC50 for IL-2 from independent experiments
[CD19 SpyTag] (uM)	Kymriah	Yescarta	BiTE (100 ng/mL)	Untransduced (0 ng/ml)
0.2	541.584	961.842	952.102	0			Kymriah	Yescarta	BiTE (100 ng/mL)
0.04	551.098	914.885	927.043	0			0.007033	0.0006317	0.002649
0.008	302.413	754.148	638.82	6.86864			0.02518	0.002708	0.005088
0.0016	117.037	792.913	463.505	18.9626			0.02952	0.002782	0.007028
0.00032	21.1557	184.957	222.077	0
6.4e-05	4.44984	10.771	44.3116	0
1.28e-05	16.5116	20.2526	23.8325	0
2.56e-06	20.8332		0	0
5.12e-07	90.8493	67.2096	89.7205	25.8643
1.02e-07	38.9903		8.54567	0
2.05e-08	7.99741	39.1838	0	0
1e-08	7.99741	39.1838	0	0
