# Supplementary material for: Using CombiCells, a platform for titration and combinatorial display of cell surface ligands, to study T-cell antigen sensitivity modulation by accessory receptors
Source: EMBO J. 2023 Dec 18;43(1):7. doi: 10.1038/s44318-023-00012-1 (PMC10897201; doi:10.1038/s44318-023-00012-1)
Supplement: Supplementary file 7 — Source Data Fig. 5 [file 44318_2023_12_MOESM7_ESM.zip › Figure5/5B/Figure5B.xlsx]

## Sheet: Panel B
Panel B (top) - Representative dose-response values for 4-1BB						Panel B (top, INSET) - Summary EC50 values for 4-1BB across independent repeats
[Spytag-pMHC]	4-1BB Surface Level					2.164e-06
0.2	46.5					8.704e-07
0.025	43.3					6.122e-07
0.003125	39
0.000391	38
4.88e-05	31.6
6.1e-06	28.3
7.63e-07	14.5
9.54e-08	2.87
1.19e-08	0.81
1.49e-09	1.07
1.86e-10	1.12
0	0.82
Panel B (bottom) - Representative dose-response values for IL-2						Panel B (bottom, INSET) - Summary EC50 values for IL-2 across independent repeats
[Spytag-pMHC]	IL-2					0.0002495
0.2	194.424					0.0003635
0.025	187.518					3.952e-05
0.003125	173.49
0.000391	98.924
4.88e-05	27.9192
6.1e-06	10.6536
7.63e-07	6.9847
9.54e-08	3.96322
1.19e-08	12.2723
1.49e-09	-14.8131
1.86e-10	12.2723
0	-14.8131
