# Supplementary material for: Using CombiCells, a platform for titration and combinatorial display of cell surface ligands, to study T-cell antigen sensitivity modulation by accessory receptors
Source: EMBO J. 2023 Dec 18;43(1):7. doi: 10.1038/s44318-023-00012-1 (PMC10897201; doi:10.1038/s44318-023-00012-1)
Supplement: Supplementary file 8 — Source Data Fig. 6 [file 44318_2023_12_MOESM8_ESM.zip]

Archive with 16 entries (12 files):
- Figure6/
- __MACOSX/._Figure6
- Figure6/6A/
- __MACOSX/Figure6/._6A
- Figure6/.DS_Store
- __MACOSX/Figure6/._.DS_Store
- Figure6/6B/
- __MACOSX/Figure6/._6B
- Figure6/6C/
- __MACOSX/Figure6/._6C
- Figure6/6A/Figure6A.xlsx
- __MACOSX/Figure6/6A/._Figure6A.xlsx
- Figure6/6B/Figure6B.xlsx
- __MACOSX/Figure6/6B/._Figure6B.xlsx
- Figure6/6C/Figure6C.xlsx
- __MACOSX/Figure6/6C/._Figure6C.xlsx
