# Supplementary material for: Using CombiCells, a platform for titration and combinatorial display of cell surface ligands, to study T-cell antigen sensitivity modulation by accessory receptors
Source: EMBO J. 2023 Dec 18;43(1):7. doi: 10.1038/s44318-023-00012-1 (PMC10897201; doi:10.1038/s44318-023-00012-1)
Supplement: Supplementary file 8 — Source Data Fig. 6 [file 44318_2023_12_MOESM8_ESM.zip › Figure6/6A/Figure6A.xlsx]

## Sheet: Panel A
Panel A (top) - Representative IL-8 dose-response data
[Spytag-pMHC]	pMHC	pMHC + CD58	pMHC + CD80	pMHC + PD-L1	pMHC + CD58 + PD-L1	pMHC + CD80 + PD-L1
0.1	16.3629	44.5468	30.1947	0	4.34709	3.52519
0.0333333	9.69288	41.7404	41.7736	0.843118	2.96703	1.81245
0.0111111	5.56248	44.5166	41.1987	0.195183	3.61208	0.408885
0.0037037	6.13119	39.0556	40.489	0	1.46979	2.15961
0.00123457	0	31.3763	23.6121	1.06466	1.4042	1.81245
0.000411523	0.246799	15.6128	11.5767	1.4779	0	0
0.000137174	0	3.84579	2.56558	0.98035	0.157542	0
4.57247e-05	0	0	5.02433	1.11038	0	0
1.52416e-05	0	0	0	0	0	0
5.08053e-06	0	0	0	0	0	0
1.69351e-06	0	0	0	0	0	0
5.64503e-07	0	0	0	0	0	0
Panel A (bottom) - Representative CD69 dose-response data
[Spytag-pMHC]	pMHC	pMHC + CD58	pMHC + CD80	pMHC + PD-L1	pMHC + CD58 + PD-L1	pMHC + CD80 + PD-L1
0.1	39.5	49.1	54.8	15.2	26.7	20.7
0.0333333	30.5	48.3	52.9	12.3	24.4	18.7
0.0111111	17.7	42.8	42.9	9.21	17.8	16.1
0.0037037	9.92	41.9	29.7	6.46	13.1	12.7
0.00123457	5.97	26.2	18.6	4.94	8.82	7.48
0.000411523	2.73	16.6	10	4.23	7.64	4.94
0.000137174	1.53	7.96	3.24	3.91	7.4	5.32
4.57247e-05	1.04	3.55	1.14	3.34	6.72	5.11
1.52416e-05	0.59	1.15	0.76	2.83	6.05	3.13
5.08053e-06	0.49	1.06	0.44	2.7	3.51	2.48
1.69351e-06	0.39	1.15	0.45	1.5	4.88	2.09
5.64503e-07	0.53	0.7	0.39	2.62	2.88	1.76
