# Supplementary material for: Using CombiCells, a platform for titration and combinatorial display of cell surface ligands, to study T-cell antigen sensitivity modulation by accessory receptors
Source: EMBO J. 2023 Dec 18;43(1):7. doi: 10.1038/s44318-023-00012-1 (PMC10897201; doi:10.1038/s44318-023-00012-1)
Supplement: Supplementary file 8 — Source Data Fig. 6 [file 44318_2023_12_MOESM8_ESM.zip › Figure6/6B/Figure6B.xlsx]

## Sheet: Panel B
Panel B (top) - Emax values for IL-8 across independent repeats
pMHC	pMHC + CD58	pMHC + CD80	pMHC + PD-L1	pMHC + CD58 + PD-L1	pMHC + CD80 + PD-L1
11.09	55.5	46.78	0.7754	4.885	4.065
17.81	44.59	42.04	1.4779	4.354	2.209
12.18	49.43	48.36	0	0.5457	1.495
Panel B (bottom) - Emax values for CD69 across independent repeats
pMHC	pMHC + CD58	pMHC + CD80	pMHC + PD-L1	pMHC + CD58 + PD-L1	pMHC + CD80 + PD-L1
68.14	72.95	74.71	35.61	42.93	37.52
41.21	50.81	56.57	18.49	26.45	38.05
51.52	50.53	58.52	17.74	30.47	21.81
