# Supplementary material for: Using CombiCells, a platform for titration and combinatorial display of cell surface ligands, to study T-cell antigen sensitivity modulation by accessory receptors
Source: EMBO J. 2023 Dec 18;43(1):7. doi: 10.1038/s44318-023-00012-1 (PMC10897201; doi:10.1038/s44318-023-00012-1)
Supplement: Supplementary file 8 — Source Data Fig. 6 [file 44318_2023_12_MOESM8_ESM.zip › Figure6/6C/Figure6C.xlsx]

## Sheet: Panel C
Panel B (top) - EC50 values for IL-8 across independent repeats
pMHC	pMHC + CD58	pMHC + CD80	pMHC + PD-L1	pMHC + CD58 + PD-L1	pMHC + CD80 + PD-L1
0.004578	0.0009473	0.001964	0.1	0.1	0.1
0.01931	0.0006744	0.0008021	0.1	0.1	0.1
0.1	0.0007726	0.001055	0.1	0.1	0.1
Panel B (bottom) - EC50 values for CD69 across independent repeats
pMHC	pMHC + CD58	pMHC + CD80	pMHC + PD-L1	pMHC + CD58 + PD-L1	pMHC + CD80 + PD-L1
0.01212	0.0003908	0.001977	0.02739	0.006638	0.008849
0.01505	0.001157	0.002535	0.006093	0.003543	0.01153
0.02296	0.001129	0.003245	0.01571	0.01107	0.003732
